# Supplementary material for: Activation of Metabisulfite by Dissolved Fe(III) at Environmentally Relevant Concentrations for Organic Contaminants Degradation
Source: Int J Mol Sci. 2025 Jan 23;26(3):953. doi: 10.3390/ijms26030953 (PMC11817393; doi:10.3390/ijms26030953)
Supplement: Supplementary file 1 [file ijms-26-00953-s001.zip]

Archive with 1 entries (1 files):
- ijms-3411693-supplementary.pdf
